# Supplementary material for: HIF-Dependent CKB Expression Promotes Breast Cancer Metastasis, Whereas Cyclocreatine Therapy Impairs Cellular Invasion and Improves Chemotherapy Efficacy
Source: Cancers (Basel). 2021 Dec 22;14(1):27. doi: 10.3390/cancers14010027 (PMC8749968; doi:10.3390/cancers14010027)
Supplement: Supplementary file 1 [file cancers-14-00027-s001.zip]

Archive with 1 entries (1 files):
- cancers-1496148-supplementary.pdf
